# Supplementary material for: Supratentorial non-RELA, ZFTA-fused ependymomas: a comprehensive phenotype genotype correlation highlighting the number of zinc fingers in ZFTA-NCOA1/2 fusions
Source: Acta Neuropathol Commun. 2021 Aug 13;9:135. doi: 10.1186/s40478-021-01238-y (PMC8362233; doi:10.1186/s40478-021-01238-y)
Supplement: Supplementary file 1 — Additional file 1. [file 40478_2021_1238_MOESM1_ESM.xlsx]

## Sheet: Feuil1
Case	Histopathological pattern	Growth pattern	Microcyst	Fibrosis	Reticulin network	Calcifications	Ependymal pseudorosettes	Rosettes	Astroblastic pseudorosettes	Spindle cells	Clear cells	Nuclear pleomorphism	Multinucleated cells	Branching vessels	Inflammatory infiltrates	Eosinophilic granular bodies	Necrosis	Palisading necrosis	Mitoses (/10HPF)	Microvascular proliferation
1	Astroblastoma-like	solid	absent	absent	absent	present	present	absent	present	absent	present	absent	absent	present	absent	absent	present	absent	6	present
2	Astroblastoma-like	solid	absent	present	absent	present	absent	absent	present	absent	absent	present	present	absent	present	present	absent	absent	2	absent
3	Astroblastoma-like	mainly solid and infiltrative at the periphery	absent	present	absent	absent	present	absent	present	absent	present	present	present	present	absent	absent	present	absent	14	present
4	Astroblastoma-like	solid	absent	absent	absent	absent	absent	absent	present	absent	absent	absent	absent	absent	absent	absent	present	absent	15	present
5	Ependymoma-like	solid	present	absent	absent	present	present	present	absent	absent	present	absent	absent	absent	absent	absent	present	absent	18	present
6	Ependymoma-like	solid	absent	absent	absent	absent	present	absent	absent	absent	present	absent	absent	present	absent	absent	present	absent	16	present
7	Ependymoma-like	solid	absent	absent	absent	present	present	present	absent	absent	present	absent	absent	present	absent	absent	present	absent	32	present
8	Ependymoma-like	solid	present	present	absent	present	present	absent	absent	absent	present	absent	absent	present	absent	absent	present	present	16	present
9	Ependymoma-like	solid	absent	absent	absent	absent	present	absent	absent	absent	present	absent	absent	present	absent	absent	present	absent	8	present
10	PXA-like	mainly solid and infiltrative at the periphery	present	present	absent	present	present	absent	absent	present	absent	present	present	present	present	absent	present	absent	35	present
11	Sarcoma-like	solid	absent	present	present	present	absent	absent	absent	present	present	absent	absent	absent	absent	absent	present	absent	102	present
12	Sarcoma-like	solid	absent	absent	absent	absent	present	present	absent	absent	absent	absent	absent	absent	absent	absent	present	absent	12	present
13	Sarcoma-like	solid	absent	present	present	present	absent	absent	absent	present	absent	absent	absent	absent	absent	absent	absent	absent	6	present
