# Supplementary material for: Supratentorial non-RELA, ZFTA-fused ependymomas: a comprehensive phenotype genotype correlation highlighting the number of zinc fingers in ZFTA-NCOA1/2 fusions
Source: Acta Neuropathol Commun. 2021 Aug 13;9:135. doi: 10.1186/s40478-021-01238-y (PMC8362233; doi:10.1186/s40478-021-01238-y)
Supplement: Supplementary file 2 — Additional file 2. [file 40478_2021_1238_MOESM2_ESM.xlsx]

## Sheet: Feuil1
Case	CD56	GFAP	Olig2	Vimentin	NF70	NeuN	Synaptophysin	EMA	CK18	Actin	NFκB	L1CAM	MIB (%)
1	0	partial	focal	partial	0	focal	focal	partial (c, d, m, ml)	focal	0	diffuse (c)	focal	12
2	partial	diffuse	focal	diffuse	focal	0	0	partial (c, d, m, ml)	0	0	diffuse (c)	partial	4
3	diffuse	diffuse	focal	partial	0	0	0	partial (a, d, ml)	focal	0	focal (n), diffuse (c)	diffuse	20
4	partial	diffuse	0	diffuse	0	0	0	partial (c, d, m, ml)	0	0	diffuse (c)	diffuse	25
5	diffuse	diffuse	focal	partial	0	focal	focal	partial (c, d, m, ml)	0	0	diffuse (c)	0	12
6	diffuse	diffuse	focal	diffuse	0	focal	focal	partial (c, d, m, ml)	0	0	diffuse (c)	diffuse	30
7	diffuse	partial	0	partial	0	partial	partial	partial (c, d, m, ml)	0	0	diffuse (c)	diffuse	30
8	diffuse	diffuse	focal	diffuse	0	partial	partial	partial (a, d, ml)	0	0	diffuse (c)	diffuse	15
9	partial	diffuse	focal	partial	0	focal	focal	partial (c)	partial	0	focal (n), diffuse (c)	diffuse	20
10	focal	focal	focal	partial	0	partial	focal	partial (c, d, m, ml)	0	0	diffuse (c)	diffuse	5
11	diffuse	0	0	diffuse	0	focal	focal	partial (c, d, m, ml)	partial	0	diffuse (c)	diffuse	70
12	partial	focal	0	diffuse	0	0	focal	partial (c, d, m, ml)	partial	0	diffuse (c)	diffuse	15
13	focal	focal	0	diffuse	0	partial	focal	partial (c, d, m, ml)	focal	0	diffuse (c)	diffuse	15
Abreviations
a: apical; c: cytoplasmic; d: dot-like; m: membranous; ml: micro-lumens; n: nuclear
