# Supplementary material for: Supratentorial non-RELA, ZFTA-fused ependymomas: a comprehensive phenotype genotype correlation highlighting the number of zinc fingers in ZFTA-NCOA1/2 fusions
Source: Acta Neuropathol Commun. 2021 Aug 13;9:135. doi: 10.1186/s40478-021-01238-y (PMC8362233; doi:10.1186/s40478-021-01238-y)
Supplement: Supplementary file 4 — Additional file 4. [file 40478_2021_1238_MOESM4_ESM.xlsx]

## Sheet: Supplementary Table S1
		5' Partner Gene				3' Partner Gene
	Case	Gene Name	BP Coordinates	Isoform	Last Observed Exon	Gene Name	BP Coordinates	Isoform	First Observed Exon
	1	ZFTA	chr11:63,531,007	ENST00000433688.1	05	MAML2	chr11:95,826,683	ENST00000524717.1	02
	2	MN1	chr22:28,192,750	ENST00000302326.4	01	ZFTA	chr11:63,533,775	ENST00000433688.1	02
	3	ZFTA	chr11:63,530,909	ENST00000433688.1	05	MAML2	chr11:96,039,213	ENST00000524717.1	02
	4	ZFTA	chr11:63,530,968	ENST00000433688.1	05	Intergenic	chr11:101,181,132	-	-
	5	ZFTA	chr11:63,530,949	ENST00000433688.1	05	MAML2	chr11:96,074,869	ENST00000524717.1	01
	6	ZFTA	chr11:63,530,936	ENST00000433688.1	05	NCOA1	chr2:24,929,436	ENST00000406961	13
	7	ZFTA	chr11:63,528,217	ENST00000433688.1	05	NCOA2	chr8:71,071,740	ENST00000452400.2	11
	8	ZFTA	chr11:63,530,936	ENST00000433688.1	05	NCOA1	chr2:24,934,644	ENST00000406961	15
	9	ND	ND	ND	ND	ND	ND	ND	ND
	10	ZFTA	chr11:63,531,088	ENST00000433688.1	05	NCOA2	chr8:71,060,718	ENST00000452400.2	12
	11	ZFTA	chr11:63,533,279	ENST00000433688.1	02	NCOA2	chr8:71,057,083	ENST00000452400.2	13
	12	ZFTA	chr11:63,765,807	ENST00000433688.1	02	NCOA2	chr8:70,138,332	ENST00000452400.2	15
	13	ZFTA	chr11:63,533,278	ENST00000433688.1	02	NCOA1	chr2:24,949,455	ENST00000406961	15
